# Supplementary material for: Monomorium sahlbergi Emery, 1898 (Formicidae, Hymenoptera): a cryptic globally introduced species
Source: Zookeys. 2020 Oct 27;979:87–97. doi: 10.3897/zookeys.979.55342 (PMC7609494; doi:10.3897/zookeys.979.55342)
Supplement: XML Treatment for Monomorium sahlbergi [file zookeys.979.55342-treatment1.xml]

<!DOCTYPE tp:taxon-treatment
  PUBLIC "-//TaxonX//DTD Taxonomic Treatment Publishing DTD v0 20100105//EN" "tax-treatment-NSO.dtd">
<tp:taxon-treatment xmlns:tp="http://www.plazi.org/taxpub"><tp:treatment-meta><kwd-group><label>Taxon classification</label><kwd><named-content xmlns:xlink="http://www.w3.org/1999/xlink" content-type="kingdom">Animalia</named-content></kwd><kwd><named-content xmlns:xlink="http://www.w3.org/1999/xlink" content-type="order">Hymenoptera</named-content></kwd><kwd><named-content xmlns:xlink="http://www.w3.org/1999/xlink" content-type="family">Formicidae</named-content></kwd></kwd-group><mixed-citation publication-type="journal"><person-group><name><surname>Boer</surname><given-names>Peter</given-names></name><name><surname>Loss</surname><given-names>Ana Carolina</given-names></name><name><surname>Bakker</surname><given-names>Frederique</given-names></name><name><surname>Beentjes</surname><given-names>Kevin</given-names></name><name><surname>Fisher</surname><given-names>Brian L.</given-names></name></person-group><article-title><italic><tp:taxon-name><tp:taxon-name-part taxon-name-part-type="genus" reg="Monomorium">Monomorium</tp:taxon-name-part> <tp:taxon-name-part taxon-name-part-type="species" reg="sahlbergi">sahlbergi</tp:taxon-name-part></tp:taxon-name></italic> Emery, 1898 (<tp:taxon-name><tp:taxon-name-part taxon-name-part-type="family">Formicidae</tp:taxon-name-part></tp:taxon-name>, <tp:taxon-name><tp:taxon-name-part taxon-name-part-type="order">Hymenoptera</tp:taxon-name-part></tp:taxon-name>): a cryptic globally introduced species</article-title><source>Zookeys</source><day>27</day><month>10</month><year>2020</year><volume>979</volume><fpage>87</fpage><lpage>97</lpage><pub-id pub-id-type="doi">10.3897/zookeys.979.55342</pub-id></mixed-citation></tp:treatment-meta><tp:nomenclature><tp:taxon-name><object-id xmlns:xlink="http://www.w3.org/1999/xlink" content-type="arpha" xlink:type="simple">05B31068-1633-56A2-AE1B-D215CD786FF6</object-id>
              <tp:taxon-name-part taxon-name-part-type="genus" reg="Monomorium">Monomorium</tp:taxon-name-part>
              <tp:taxon-name-part taxon-name-part-type="species" reg="sahlbergi">sahlbergi</tp:taxon-name-part>
            </tp:taxon-name><tp:taxon-authority>Emery</tp:taxon-authority><tp:nomenclature-citation-list><tp:nomenclature-citation><tp:taxon-name>
                  <tp:taxon-name-part taxon-name-part-type="genus" reg="Monomorium">Monomorium</tp:taxon-name-part> <tp:taxon-name-part taxon-name-part-type="species" reg="sahlbergi">sahlbergi</tp:taxon-name-part></tp:taxon-name><comment>Emery, 1898: 131. Syntype worker, ergatoid queen: [Jerico] Jericho, Palestine (J. Sahlberg) (<abbrev xmlns:xlink="http://www.w3.org/1999/xlink" content-type="institution" xlink:title="Museo Civico di Storia Naturale ‘Giacomo Doria’, Genova, Italy" id="ABBRID0EB1AE" xlink:type="simple">MSNG</abbrev>; worker, unique specimen code <ext-link xmlns:xlink="http://www.w3.org/1999/xlink" xlink:type="simple" ext-link-type="uri" xlink:href="http://data.antweb.org/specimen/CASENT0904576">CASENT0904576</ext-link>; ergatoid queen, <ext-link xmlns:xlink="http://www.w3.org/1999/xlink" xlink:type="simple" ext-link-type="uri" xlink:href="http://data.antweb.org/specimen/CASENT0904577">CASENT0904577</ext-link>) [examined].</comment></tp:nomenclature-citation><tp:nomenclature-citation><tp:taxon-name>
                  <tp:taxon-name-part taxon-name-part-type="genus" reg="Monomorium">Monomorium</tp:taxon-name-part> <tp:taxon-name-part taxon-name-part-type="species" reg="dichroum">dichroum</tp:taxon-name-part></tp:taxon-name><comment>Forel, 1902: 212. Syntype workers: Poona, India (Wroughton) (BMNH, <ext-link xmlns:xlink="http://www.w3.org/1999/xlink" xlink:type="simple" ext-link-type="uri" xlink:href="http://data.antweb.org/specimen/CASENT0902222">CASENT0902222</ext-link>) [examined]; Bombay, India (Wroughton) (<abbrev xmlns:xlink="http://www.w3.org/1999/xlink" content-type="institution" xlink:title="Museum d’Histoire Naturelle, Geneva, Switzerland" id="ABBRID0EC2AE" xlink:type="simple">MHNG</abbrev>, <ext-link xmlns:xlink="http://www.w3.org/1999/xlink" xlink:type="simple" ext-link-type="uri" xlink:href="http://data.antweb.org/specimen/CASENT0908718">CASENT0908718</ext-link>) [examined] <bold>syn. nov.</bold></comment></tp:nomenclature-citation></tp:nomenclature-citation-list></tp:nomenclature><tp:treatment-sec sec-type="distribution" id="SECID0EN2AE"><title>Distribution.</title><p>All records of <italic><tp:taxon-name><tp:taxon-name-part taxon-name-part-type="genus" reg="Monomorium">M.</tp:taxon-name-part> <tp:taxon-name-part taxon-name-part-type="species" reg="sahlbergi">sahlbergi</tp:taxon-name-part></tp:taxon-name></italic> originate from desert-like, urban, industrial, and military areas ranging from sea level to an elevation of 1800 m. It is not clear from our research what the original geographic region of <italic><tp:taxon-name><tp:taxon-name-part taxon-name-part-type="genus" reg="Monomorium">M.</tp:taxon-name-part> <tp:taxon-name-part taxon-name-part-type="species" reg="sahlbergi">sahlbergi</tp:taxon-name-part></tp:taxon-name></italic> was. Based on the distribution of other species in the <italic>salomonis</italic> group, the native distribution would include specimens from the Indomalaya region (Nepal, India, Thailand). Our data came from the following main geographic regions: Palearctic (China, Israel, Netherlands (interception)), Australian (New Zealand, from likely interceptions), Nearctic (USA, in part interceptions), Neotropical (Panama, Galapagos), Afrotropical (Reunion, Madagascar) and Oceania (Hawaii) (Fig. <xref ref-type="fig" rid="F6">6</xref>).</p><fig id="F6" position="float" orientation="portrait"><object-id xmlns:xlink="http://www.w3.org/1999/xlink" content-type="doi" xlink:type="simple">10.3897/zookeys.979.55342.figure6</object-id><object-id xmlns:xlink="http://www.w3.org/1999/xlink" content-type="arpha" xlink:type="simple">5186BFDF-0FFF-501A-90CD-1AF279D2C64D</object-id><label>Figure 6.</label><caption><p>Distribution of <italic><tp:taxon-name><tp:taxon-name-part taxon-name-part-type="genus" reg="Monomorium">Monomorium</tp:taxon-name-part> <tp:taxon-name-part taxon-name-part-type="species" reg="sahlbergi">sahlbergi</tp:taxon-name-part></tp:taxon-name></italic>. White circles represent interceptions; orange circle represents type locality. Details of map locations are given in Appendix <xref ref-type="app" rid="app2">2</xref>.</p></caption><graphic xmlns:xlink="http://www.w3.org/1999/xlink" xlink:href="zookeys-979-087-g006.jpg" position="float" orientation="portrait" xlink:type="simple" id="oo_467594.jpg"><uri content-type="original_file" xlink:type="simple">https://binary.pensoft.net/fig/467594</uri></graphic></fig></tp:treatment-sec><tp:treatment-sec><!--Section generated to contain objects referenced in tp:taxon-treatment.--><app id="app2"><title>Appendix 2</title><table-wrap id="T3" position="float" orientation="portrait"><caption><p>Distribution details of the mapped specimens of <italic><tp:taxon-name><tp:taxon-name-part taxon-name-part-type="genus" reg="Monomorium">Monomorium</tp:taxon-name-part> <tp:taxon-name-part taxon-name-part-type="species" reg="sahlbergi">sahlbergi</tp:taxon-name-part></tp:taxon-name></italic>.</p></caption><table id="TID0E6MBG" rules="all"><tbody><tr><th rowspan="1" colspan="1">Map ID number</th><th rowspan="1" colspan="1">Locality</th><th rowspan="1" colspan="1">Country</th><th rowspan="1" colspan="1">Latitude</th><th rowspan="1" colspan="1">Longitude</th></tr><tr><td rowspan="1" colspan="1">1</td><td rowspan="1" colspan="1">Maui</td><td rowspan="1" colspan="1">USA</td><td rowspan="1" colspan="1">20.63</td><td rowspan="1" colspan="1">-156.1</td></tr><tr><td rowspan="1" colspan="1">2</td><td rowspan="1" colspan="1">Kawaihae</td><td rowspan="1" colspan="1">USA</td><td rowspan="1" colspan="1">20.04</td><td rowspan="1" colspan="1">-155.8</td></tr><tr><td rowspan="1" colspan="1">3</td><td rowspan="1" colspan="1">Elk Grove</td><td rowspan="1" colspan="1">USA</td><td rowspan="1" colspan="1">38.41</td><td rowspan="1" colspan="1">-121.3</td></tr><tr><td rowspan="1" colspan="1">4</td><td rowspan="1" colspan="1">El Paso</td><td rowspan="1" colspan="1">USA</td><td rowspan="1" colspan="1">31.76</td><td rowspan="1" colspan="1">-106.4</td></tr><tr><td rowspan="1" colspan="1">5</td><td rowspan="1" colspan="1">College Station</td><td rowspan="1" colspan="1">USA</td><td rowspan="1" colspan="1">30.63</td><td rowspan="1" colspan="1">-96.33</td></tr><tr><td rowspan="1" colspan="1">6</td><td rowspan="1" colspan="1">Panama City</td><td rowspan="1" colspan="1">Panama</td><td rowspan="1" colspan="1">8.98</td><td rowspan="1" colspan="1">-79.52</td></tr><tr><td rowspan="1" colspan="1">7</td><td rowspan="1" colspan="1">Galapagos</td><td rowspan="1" colspan="1">Ecuador</td><td rowspan="1" colspan="1">-0.59</td><td rowspan="1" colspan="1">-90.32</td></tr><tr><td rowspan="1" colspan="1">8</td><td rowspan="1" colspan="1">Rijen</td><td rowspan="1" colspan="1">Netherlands</td><td rowspan="1" colspan="1">51.59</td><td rowspan="1" colspan="1">4.92</td></tr><tr><td rowspan="1" colspan="1">9</td><td rowspan="1" colspan="1">Jericho</td><td rowspan="1" colspan="1">Israel</td><td rowspan="1" colspan="1">31.86</td><td rowspan="1" colspan="1">35.46</td></tr><tr><td rowspan="1" colspan="1">10</td><td rowspan="1" colspan="1">Riyadh</td><td rowspan="1" colspan="1">Saudi Arabia</td><td rowspan="1" colspan="1">24.71</td><td rowspan="1" colspan="1">46.68</td></tr><tr><td rowspan="1" colspan="1">11</td><td rowspan="1" colspan="1">Um-al-Quwain</td><td rowspan="1" colspan="1">UAE</td><td rowspan="1" colspan="1">25.52</td><td rowspan="1" colspan="1">55.71</td></tr><tr><td rowspan="1" colspan="1">12</td><td rowspan="1" colspan="1">Wadi Maidaq</td><td rowspan="1" colspan="1">UAE</td><td rowspan="1" colspan="1">25.35</td><td rowspan="1" colspan="1">56.09</td></tr><tr><td rowspan="1" colspan="1">13</td><td rowspan="1" colspan="1">Muscat</td><td rowspan="1" colspan="1">Oman</td><td rowspan="1" colspan="1">23.59</td><td rowspan="1" colspan="1">58.41</td></tr><tr><td rowspan="1" colspan="1">14</td><td rowspan="1" colspan="1">Socotra</td><td rowspan="1" colspan="1">Yemen</td><td rowspan="1" colspan="1">12.46</td><td rowspan="1" colspan="1">53.82</td></tr><tr><td rowspan="1" colspan="1">15</td><td rowspan="1" colspan="1">Mumbai</td><td rowspan="1" colspan="1">India</td><td rowspan="1" colspan="1">19.08</td><td rowspan="1" colspan="1">72.88</td></tr><tr><td rowspan="1" colspan="1">16</td><td rowspan="1" colspan="1">Pune</td><td rowspan="1" colspan="1">India</td><td rowspan="1" colspan="1">18.4</td><td rowspan="1" colspan="1">73.85</td></tr><tr><td rowspan="1" colspan="1">17</td><td rowspan="1" colspan="1">Belgaum</td><td rowspan="1" colspan="1">India</td><td rowspan="1" colspan="1">15.85</td><td rowspan="1" colspan="1">74.5</td></tr><tr><td rowspan="1" colspan="1">18</td><td rowspan="1" colspan="1">Coonoor</td><td rowspan="1" colspan="1">India</td><td rowspan="1" colspan="1">11.35</td><td rowspan="1" colspan="1">76.8</td></tr><tr><td rowspan="1" colspan="1">19</td><td rowspan="1" colspan="1">Odisha</td><td rowspan="1" colspan="1">India</td><td rowspan="1" colspan="1">20.95</td><td rowspan="1" colspan="1">85.1</td></tr><tr><td rowspan="1" colspan="1">20</td><td rowspan="1" colspan="1">Hetauda</td><td rowspan="1" colspan="1">Nepal</td><td rowspan="1" colspan="1">27.44</td><td rowspan="1" colspan="1">85</td></tr><tr><td rowspan="1" colspan="1">21</td><td rowspan="1" colspan="1">Fujian</td><td rowspan="1" colspan="1">China</td><td rowspan="1" colspan="1">26.48</td><td rowspan="1" colspan="1">117.92</td></tr><tr><td rowspan="1" colspan="1">22</td><td rowspan="1" colspan="1">Mahajanga</td><td rowspan="1" colspan="1">Madagascar</td><td rowspan="1" colspan="1">-15.69</td><td rowspan="1" colspan="1">46.33</td></tr><tr><td rowspan="1" colspan="1">23</td><td rowspan="1" colspan="1">Toamasina</td><td rowspan="1" colspan="1">Madagascar</td><td rowspan="1" colspan="1">-18.14</td><td rowspan="1" colspan="1">49.4</td></tr><tr><td rowspan="1" colspan="1">24</td><td rowspan="1" colspan="1">Toliara</td><td rowspan="1" colspan="1">Madagascar</td><td rowspan="1" colspan="1">-23.35</td><td rowspan="1" colspan="1">43.69</td></tr><tr><td rowspan="1" colspan="1">25</td><td rowspan="1" colspan="1">Grotte des Premiers Français</td><td rowspan="1" colspan="1">Reunion</td><td rowspan="1" colspan="1">-21.02</td><td rowspan="1" colspan="1">55.26</td></tr><tr><td rowspan="1" colspan="1">26</td><td rowspan="1" colspan="1">Le Port</td><td rowspan="1" colspan="1">Reunion</td><td rowspan="1" colspan="1">-20.94</td><td rowspan="1" colspan="1">55.3</td></tr><tr><td rowspan="1" colspan="1">27</td><td rowspan="1" colspan="1">Napier Port</td><td rowspan="1" colspan="1">New Zealand</td><td rowspan="1" colspan="1">-39.48</td><td rowspan="1" colspan="1">176.91</td></tr><tr><td rowspan="1" colspan="1">28</td><td rowspan="1" colspan="1">Port Nelson</td><td rowspan="1" colspan="1">New Zealand</td><td rowspan="1" colspan="1">-41.26</td><td rowspan="1" colspan="1">173.28</td></tr></tbody></table></table-wrap></app></tp:treatment-sec></tp:taxon-treatment>
